# Supplementary material for: Dietary Clusters and Mortality Risk in a Chinese Population: The Role of Type 2 Diabetes and Hypertension
Source: Nutrients. 2026 Jun 4;18(11):1816. doi: 10.3390/nu18111816 (PMC13258870; doi:10.3390/nu18111816)
Supplement: Supplementary file 1 [file nutrients-18-01816-s001.zip]

Archive with 1 entries (1 files):
- nutrients-4335470-supplementary.pdf
